# Supplementary material for: Functional Characterization of a Venom Protein Calreticulin in the Ectoparasitoid Pachycrepoideus vindemiae
Source: Insects. 2019 Dec 31;11(1):29. doi: 10.3390/insects11010029 (PMC7023170; doi:10.3390/insects11010029)
Supplement: Supplementary file 1 [file insects-11-00029-s001.zip › Supplementary material/Supplementary table 1. Primers.xls]

## Sheet: Sheet1
Supplementary table 1. Primers used in the main text
Types of primers	Primer name	Forward primer (5'-3')	Reverse primer (5'-3')
qPCR in P. vindemmiae	28S rRNA	CCTCGTAAGAGTGTTCGTCG	GTCGCTCTTGCTAACTTCATCCG
	PvCRT	GGATGATGAAATGGACGGCGAATG	CTATTTCTGGATGGACCCAAGGAC
PCR in P. vindemmiae	PvCRT	ATGTTTGCTTTTTATTTGTTT	TTATAGCTCATCATGATCCTC
Transgenic cloning vector construction	pUAST-PvCRT*	TGAATAGGGAATTGGGAATTCATGTTTGCTTTTTATTTGTTT	CAAAGATCCTCTAGAGGTACCTTATAGCTCATCATGATCCTC
Prokaryotic expression vector construction	pET28a-PvCRT*	CAGCAAATGGGTCGCGGATCCGAAATTTTTTTTGAAGAAAAA	GTGGTGGTGGTGGTGCTCGAGTTATAGCTCATCATGATCCT
qPCR in D. melanogaster	RpL32	GACGCTTCAAGGGACAGTATCTG	AAACGCGGTTCTGCATGAG
	Diptericin	GCTGCGCAATCGCTTCTACT	TGGTGGAGTGGGCTTCATG
	Drosomycin	CGTGAGAACCTTTTCCAATATGATG	TCCCAGGACCACCAGCAT
*Homologous sequences of vector are underlined and red represented restriction sites
